# Supplementary material for: Serum Chemokine CXCL7 as a Diagnostic Biomarker for Colorectal Cancer
Source: Front Oncol. 2019 Oct 9;9:921. doi: 10.3389/fonc.2019.00921 (PMC6794610; doi:10.3389/fonc.2019.00921)
Supplement: Supplementary Table 1 — Serum concentrations of CXCL7 and tumor associated antigens (CEA, CA125 and CA19-9). [file Table_1.xls]

## Sheet: Sheet1
Table S1. Serum concentrations of CXCL7 and tumor associated antigens (CEA, CA125 and CA19-9)
Markers	Control group			CRC group			Stage I			Stage II			Stage III			Stage IV
	Median	IQR		Median	IQR		Median	IQR		Median	IQR		Median	IQR		Median	IQR
CXCL7	1.02	0.81-1.27		1.82	1.49-2.23		1.52	0.92-1.99		1.89	1.56-2.27		1.85	1.63-2.25		1.93	1.48-2.35
CEA	1.62	0.95-2.26		4.89	2.20-18.99		2.88	1.83-6.77		4.01	2.38-18.18		5.66	2.10-18.99		22.33	10.15-60.35
CA125	4.8	1.98-14.00		16.63	7.65-24.60		10.28	7.10-14.20		12.5	8.10-26.05		11.15	7.93-18.54		35.7	7.81-67.22
CA19-9	6.69	3.56-8.87		12.08	4.89-36.47		9.85	3.89-20.13		9.92	3.89-20.01		17.85	7.44-38.77		28.35	5.87-80.32
