# Supplementary material for: Serum Chemokine CXCL7 as a Diagnostic Biomarker for Colorectal Cancer
Source: Front Oncol. 2019 Oct 9;9:921. doi: 10.3389/fonc.2019.00921 (PMC6794610; doi:10.3389/fonc.2019.00921)
Supplement: Supplementary Table 2 — Characteristics of the training and validation sets used for diagnostic testing. [file Table_2.xls]

## Sheet: Sheet1
Table S2. Characteristics of the training and validation sets used for diagnostic testing
Variable		Training set			Validating set
		CRC	Controls		CRC	Controls
No.of patients		133	133		147	147
Age (years, Media, range)		62.35 (38-85)	61.21 (42-79)		62.26 (27-84)	61.30 (35-77)
Sex (Male/Female)		80/53	93/40		85/62	86/61
TNM stage	I	20			30
	II	52			43
	III	46			60
	IV	15			14
T stage	1-2	30			51
	3-4	103			96
N stage	0	75			76
	1-2	58			71
M stage	0	118			133
	1	15			14
