# Supplementary material for: Serum Chemokine CXCL7 as a Diagnostic Biomarker for Colorectal Cancer
Source: Front Oncol. 2019 Oct 9;9:921. doi: 10.3389/fonc.2019.00921 (PMC6794610; doi:10.3389/fonc.2019.00921)
Supplement: Supplementary Table 3 — Diagnostic efficiency of CXCL7 determined by ROC curve analysis. [file Table_3.xls]

## Sheet: Table S1
Table S3. Diagnostic efficiency of CXCL7 determined by ROC curve analysis
Variable		Median	IQR	Cutoff	AUC(95%CI)	Sensitivity(%)	Specificity(%)	P value
A set	Ap	1.84	1.51-2.21	1.43	0.872(0.826-0.910)	81.95	84.96	<0.001
	Ac	1.02	0.78-1.28
B set	Bp	1.82	1.48-2.26	1.28	0.853(0.843-0.925)	86.39	80.95	<0.001
	Bc	1.01	0.82-1.23
Cross -validation	Ap/Bc			1.3	0.869(0.823-0.906)	85.71	81.63	<0.001
	Bp/Ac			1.3	0.859(0.812-0.897)	84.39	79.7	<0.001
